# Supplementary material for: Metabolic Profiling of Bulgarian Potato Cultivars
Source: Foods. 2022 Jul 4;11(13):1981. doi: 10.3390/foods11131981 (PMC9265564; doi:10.3390/foods11131981)
Supplement: Supplementary file 1 [file foods-11-01981-s001.zip]

Archive with 1 entries (1 files):
- Supplementary_potatoes_[Tomlekova et al.]-1st revision.pdf
